# Supplementary material for: SSNIP-seq: A simple and rapid method for isolation of single-sperm nucleic acid for high-throughput sequencing
Source: PLoS One. 2022 Sep 29;17(9):e0275168. doi: 10.1371/journal.pone.0275168 (PMC9521801; doi:10.1371/journal.pone.0275168)
Supplement: S1 Table — Yield data from our laboratory using the protocol since optimisation. The data is from fresh and frozen testes, fresh epididymides, and cover wild-type and hypospermatogenic (Fancm-deficient) mice. “gated haploid nuclei” represents the total number of haploid nuclei that were gated using the strategy shown in Fig 2A–2F and isolated at gate “R6” (Fig 2F). “haploid percent of population (events pre-gating)” represents the number of haploid nuclei were gated (R6, Fig 2F) for a given experiment divided by the total number of events detected pre-gating. i.e. (R6 / events pre-gating) X 100. (XLSX) [file pone.0275168.s002.xlsx]

## Sheet: Sheet1
	sort date	tissue	tissue storage	mouse id	strain	genotype	sort number	gated haploid nuclei	haploid percent of all events pre-gating
Fresh material	2021-10-26	testis	fresh	1765	F1(C57BL/6J x FVB/N)	Fancm+/+	1	100000	0.267
	2021-10-26	testis	fresh	1772	F1(C57BL/6J x FVB/N)	Fancm-/-	1	100000	0.397
	2021-11-05	testis	fresh	1764	F1(C57BL/6J x FVB/N)	Fancm+/+	1	100000	0.423
	2021-11-05	testis	fresh	1764	F1(C57BL/6J x FVB/N)	Fancm+/+	2	100000	0.449
	2021-11-05	testis	fresh	1773	F1(C57BL/6J x FVB/N)	Fancm-/-	1	100000	0.365
	2021-11-09	testis	fresh	770	FVB/N	Fancm-/-	1	100000	0.249
	2021-11-24	testis	fresh	733	FVB/N	Fancm+/+	1	100000	0.326
	2021-11-24	testis	fresh	733	FVB/N	Fancm+/+	2	380916	0.443
	2021-12-07	testis	fresh	810	FVB/N	Fancm+/+	1	96000	0.497
	2021-12-07	testis	fresh	810	FVB/N	Fancm+/+	1	130000	0.6
	2021-12-07	testis	fresh	810	FVB/N	Fancm+/+	2	283000	0.548
	2021-12-13	testis	fresh	1791	F1(C57BL/6J x FVB/N)	Fancm+/+	1	186000	0.359
	2021-12-13	testis	fresh	1791	F1(C57BL/6J x FVB/N)	Fancm+/+	1	400000	0.504
	2021-12-15	testis	fresh	1790	F1(C57BL/6J x FVB/N)	Fancm+/+	1	300000	0.496
	2021-12-15	testis	fresh	1790	F1(C57BL/6J x FVB/N)	Fancm+/+	1	300000	0.528
	2021-12-15	testis	fresh	1790	F1(C57BL/6J x FVB/N)	Fancm+/+	2	300000	0.55
	2021-12-17	testis	fresh	1792	F1(C57BL/6J x FVB/N)	Fancm+/+	1	600000	0.492
	2021-12-17	testis	fresh	1792	F1(C57BL/6J x FVB/N)	Fancm+/+	1	600000	0.568
	2022-01-12	testis	fresh	1825	F1(C57BL/6J x FVB/N)	Fancm-/-	1	300000	0.399
	2022-01-12	testis	fresh	1825	F1(C57BL/6J x FVB/N)	Fancm-/-	2	300000	0.282
	2022-01-12	testis	fresh	1826	F1(C57BL/6J x FVB/N)	Fancm+/+	1	300000	0.466
	2022-01-12	testis	fresh	1826	F1(C57BL/6J x FVB/N)	Fancm+/+	2	300000	0.532
	2022-04-13	testis	fresh	1919	F1(C57BL/6J x FVB/N)	Fancm+/+	1	315805	0.338
	2022-04-13	testis	fresh	1921	F1(C57BL/6J x FVB/N)	Fancm-/-	1	304671	0.272
	2022-04-13	testis	fresh	1928	F1(C57BL/6J x FVB/N)	Fancm+/+	1	300000	0.333
	2022-04-13	testis	fresh	1929	F1(C57BL/6J x FVB/N)	Fancm-/-	1	300000	0.325
	2022-07-15	testis	fresh	2024	F1(C57BL/6J x FVB/N)	Fancm+/+	1	720000	0.548
	2022-07-15	testis	fresh	2024	F1(C57BL/6J x FVB/N)	Fancm+/+	2	866000	0.478
	2022-07-15	testis	fresh	2025	F1(C57BL/6J x FVB/N)	Fancm-/-	1	1036000	0.497
	2022-07-15	testis	fresh	2025	F1(C57BL/6J x FVB/N)	Fancm-/-	2	200000	0.452
	2022-04-07	testis	fresh	1867	F1(C57BL/6J x FVB/N)	Fancm+/-	1	402179	0.396
	2022-07-15	epididymis	fresh	2024	F1(C57BL/6J x FVB/N)	Fancm+/+	1	378000	0.256
	2022-07-15	epididymis	fresh	2024	F1(C57BL/6J x FVB/N)	Fancm+/+	2	582000	0.193
	2022-07-15	epididymis	fresh	2025	F1(C57BL/6J x FVB/N)	Fancm-/-	1	620000	0.253
	2022-07-15	epididymis	fresh	2025	F1(C57BL/6J x FVB/N)	Fancm-/-	2	320000	0.233
	2022-07-22	testis	fresh	934	FVB/N	Fancm-/-	1	600000	0.481
	2022-07-22	testis	fresh	934	FVB/N	Fancm-/-	2	363000	0.421
	2022-07-22	epididymis	fresh	934	FVB/N	Fancm-/-	1	120000	0.134
	2022-07-22	epididymis	fresh	934	FVB/N	Fancm-/-	2	140000	0.168
	2022-07-22	testis	fresh	935	FVB/N	Fancm+/+	1	830000	0.43
	2022-07-22	testis	fresh	935	FVB/N	Fancm+/+	2	1100000	0.53
	2022-07-22	epididymis	fresh	935	FVB/N	Fancm+/+	1	1040000	0.39
	2022-07-22	epididymis	fresh	935	FVB/N	Fancm+/+	2	530000	0.267
Frozen material	2021-10-19	testis	frozen	721	F1(C57BL/6J x FVB/N)	Fancm+/+	1	112307	0.156
	2021-10-19	testis	frozen	721	F1(C57BL/6J x FVB/N)	Fancm+/+	2	152436	0.242
											0.4742
											0.23375
